# Supplementary material for: Viral vector–mediated expression of NaV1.1, after seizure onset, reduces epilepsy in mice with Dravet syndrome
Source: J Clin Invest. 2023 Jun 15;133(12):e159316. doi: 10.1172/JCI159316 (PMC10266792; doi:10.1172/JCI159316)
Supplement: Supporting data values [file jci-133-159316-s133.xlsx]

## Sheet: 3E 
Hippo.	Cortex	# of cells / section (2 hipp, 2 hemi)
80	284
70	422.667
120	430
90	356
102	424
94	724.667
52	553.333
224	410.667
616	245.333
382	226
570	39
306	48
502	88
450	42
52	74
74	36
26	192.667
60	255.333
0	199.333
0	128.667
80	131.333
	78
	166.667
	744.667
	609.333
	532
	300
	143.333
	47
	72
	30
	56
	174.667
	412
	648.667
	943
	1096
	1207
	598
	358

## Sheet: 3M
% IN	%Exc
66.667	33.333
63.158	36.842
0	100
45.455	54.545
43.939	56.061
50	50
48.485	51.515
19.767	80.233
17.241	82.759
58.537	41.463
69.333	30.667
16.867	83.133
36.667	63.333
50	50
25	75
57.143	42.857
34.409	65.591
23.767	76.233
31.429	68.571
26.882	73.118
88	12
77.586	22.414
100	0
70.13	29.87
21.739	78.261
48.571	51.429
17.5	82.5
25.926	74.074
14.286	85.714
50	50
27.66	72.34
28	72
28.571	71.429
40	60
17.647	82.353

## Sheet: 3N
% trabsduced IN/section
2.91971
2.13144
0
2.21566
3.11828
1.80095
1.54589
1.50843
1.01317
3.16206
7.85498
1.72202
1.28505
0.653595
4.98132
5.59085
8.46561
4.36214
2.78481
8.12568
24.6085
21.5655
41.3919
25.058
7.41107
4.90196
5.12048
3.11111
2.4735
2.30769
2.15054
3.84615
2.50896
0.995025
3.48432
1.03093

## Sheet: 4A
CAV2-SCN1A										CAV-GFP
-80	-4.15938	-0.84647	-1.82178	-3.06451	-2.44374	-4.45543	-4.15039	-3.62396		-8.68001	-4.53067	-4.2341	-0.86887	-2.03159	-1.24318	-1.50539	-1.87572	-3.83526	-3.65129
-70	-1.31539	-1.49476	-3.26981	-3.9999	-3.17561	-2.67655	-6.7749	-5.53131		-6.42005	-6.5759	-6.91652	-3.62296	-2.72702	-0.8724	0.620802	10.6759	-9.00918	-4.91158
-60	-3.33575	-0.65841	-3.21442	-4.3186	-3.76903	-6.58337	-6.5918	-6.75201		-4.9937	-1.08065	-4.09809	-0.28203	-1.5714	-1.01689	-1.59599	-6.53992	-10.1176	-2.89027
-50	-2.39793	-0.8983	-4.387	-7.26938	-9.97141	-4.51321	-11.5356	-5.07355		-8.37632	1.62679	-8.24108	-2.60269	-2.56867	-1.07057	-0.6072	1.90042	-10.103	-3.57967
-40	-6.76863	-2.04414	-10.367	-17.857	-44.4682	-14.1722	-49.9878	-17.1661		-3.67412	0.204971	-11.6041	-1.95886	-1.46508	-1.48572	-0.12366	-8.91647	-1.10877	0.8507
-30	-22.7112	-6.9089	-44.8439	-44.6255	-167.756	-144.897	-105.835	-56.3812		-5.99136	-1.5284	-8.71341	-3.28025	-1.4166	-0.48587	-0.94434	-9.51362	0.069564	1.17922
-20	-84.6112	-16.2292	-85.9375	-58.712	-211.346	-200.312	-114.014	-72.5174		-6.55318	-2.52055	-12.8976	-3.77602	-1.19801	-0.16835	-2.07469	1.49146	-1.71657	0.972155
-10	-107.171	-16.9923	-110.905	-60.5836	-199.905	-176.087	-92.2241	-64.6973		-6.44894	-6.20619	-10.3682	-6.65509	-0.75905	0.869728	-0.54606	20.2032	-3.76344	-1.64571
0	-107.736	-16.137	-116.578	-53.68	-176.033	-146.851	-76.7212	-52.0325		-5.35977	-8.00231	-12.6174	-7.46692	-0.6531	-1.149	-1.17645	8.14655	-8.42335	-5.71072
10	-96.5024	-13.8714	-119.294	-44.0385	-151.26	-97.8576	-39.4897	-40.9317		-7.95226	-6.00557	-10.7707	-6.91795	0.460466	1.07713	0.154204	7.76107	-5.72082	-4.59921
20	-78.9339	-10.4908	-107.178	-36.1103	-124.554	-59.1192	-11.4746	-25.2914		-9.6321	-2.96814	-10.1202	-4.13552	1.48332	0.836487	0.281269	16.7608	-2.25757	-5.02474
30	-63.7738	-8.91049	-89.9695	-27.8493	-95.9368	-31.9583	-3.23486	-25.5203		-12.3417	-5.86515	-9.79366	-2.90092	1.03506	1.92118	-0.12425	23.9147	1.37746	-7.13323

## Sheet: 4B
CAV2-SCN1A
activation
-80	0.00420256	0.0183091	0.0231725	0.00816737	0.0237558	0.0063571	0.00946396	0.015619	0.0240153
-70	0.00269297	0.00618554	0.0439397	0.0154582	0.0333868	0.00885794	0.00621175	0.0279837	0.0396499
-60	0.00779819	0.0168356	0.0208969	0.0160723	0.0390436	0.011332	0.0168376	0.0301717	0.0527067
-50	0.0159078	0.0130594	0.0309793	0.0232771	0.0716803	0.0325126	0.0128545	0.0592026	0.0434725
-40	0.342935	0.0400278	0.077178	0.0585909	0.193638	0.158369	0.0455395	0.291943	0.163008
-30	0.875206	0.146923	0.288168	0.271108	0.537509	0.658169	0.534055	0.717046	0.600372
-20	0.979561	0.604107	0.756097	0.558467	0.795263	0.923003	0.86557	0.919667	0.87887
-10	1	0.853672	0.896517	0.779087	0.937368	0.984406	0.919373	0.919052	0.909772
0	0.99628	0.970403	0.981397	0.891114	0.968323	0.993604	0.968442	1	0.871341
10	0.98677	1	0.995646	1	0.952379	1	0.875732		0.847149
20	0.978772	0.962806	0.918529	0.994559	0.974771	0.993615	0.822802
30	0.99326	0.9453	1	0.934889	1	0.964686	1		1
inactivation
-140	1	1	0.874397	1	0.988048	0.996693	1
-130	0.960471	0.994944	0.915215	0.939845	1	0.986721	0.95813
-120	0.962684	0.982381	0.94421	0.999226	0.997101	0.993244	0.982047
-110	0.934083	0.973375	1	0.938877	0.942426	0.994995	0.940574
-100	0.890123	0.982509	0.965525	0.961473	0.876518	1	0.923394
-90	0.883419	0.950424	0.975939	0.916684	0.6986	0.936244	0.906048
-80	0.86886	0.91351	0.913479	0.846815	0.415203	0.825786	0.8704
-70	0.792107	0.706404	0.725319	0.620938	0.205755	0.597793	0.810728
-60	0.59849	0.309398	0.327548	0.271137	0.0542422	0.199286	0.561977
-50	0.191973	0.0536436	0.127721	0.0468913	0.0482616	0.0401944	0.185794
-40	0.0526621	0.0138667	0.0646592	0.0301303	0.0324905	0.0157245	0.0538114
-30	0.0427641	0.0101878	0.0311757	0.0310317	0.0254711	0.00931415	0.0330909
-20	0.0191948	0.00662314	0.0542205	0.0286313	0.0259997	0.0132663	0.0156824
-10	0.0358734	0.0056591	0.0548629	0.0340567	0.0105061	0.013168	0.0241563
0	0.0259002	0.00462496	0.00855727	0.0350925	0.00965427	0.0499078	0.0185636

## Sheet: 4C
CAV2-HA-SCN1A									CAV-GFP
-80	-1.21385	-3.07802	-4.54935	-2.90085	-4.74081	-5.76066	-7.4383		-8.68001	-4.53067	-4.2341	-0.86887	-2.03159	-1.24318	-1.50539	-1.87572	-3.83526	-3.65129
-70	-1.36274	-5.30013	-2.2858	-4.36086	-4.31938	-5.55001	-3.8391		-6.42005	-6.5759	-6.91652	-3.62296	-2.72702	-0.8724	0.620802	10.6759	-9.00918	-4.91158
-60	-1.21074	-5.71171	-4.80963	-3.01273	-5.26095	-8.02333	-5.34856		-4.9937	-1.08065	-4.09809	-0.28203	-1.5714	-1.01689	-1.59599	-6.53992	-10.1176	-2.89027
-50	-0.66443	-4.08268	-6.41819	-2.51805	-4.19592	-7.24747	-9.1065		-8.37632	1.62679	-8.24108	-2.60269	-2.56867	-1.07057	-0.6072	1.90042	-10.103	-3.57967
-40	-3.7641	-7.08761	-31.1873	-1.98833	-9.36156	-12.3454	-39.0148		-3.67412	0.204971	-11.6041	-1.95886	-1.46508	-1.48572	-0.12366	-8.91647	-1.10877	0.8507
-30	-55.307	-40.5268	-31.7354	-30.5528	-21.38	-50.8287	-131.307		-5.99136	-1.5284	-8.71341	-3.28025	-1.4166	-0.48587	-0.94434	-9.51362	0.069564	1.17922
-20	-61.0973	-94.9521	-24.7289	-100.504	-32.2488	-99.4354	-167.622		-6.55318	-2.52055	-12.8976	-3.77602	-1.19801	-0.16835	-2.07469	1.49146	-1.71657	0.972155
-10	-55.1251	-114.097	-20.2238	-109.341	-32.1394	-110.172	-158.029		-6.44894	-6.20619	-10.3682	-6.65509	-0.75905	0.869728	-0.54606	20.2032	-3.76344	-1.64571
0	-46.5493	-110.499	-19.2073	-108.868	-25.1936	-102.039	-135.93		-5.35977	-8.00231	-12.6174	-7.46692	-0.6531	-1.149	-1.17645	8.14655	-8.42335	-5.71072
10	-38.4459	-98.1787	-17.3342	-94.3846	-22.1388	-88.5279	-113.312		-7.95226	-6.00557	-10.7707	-6.91795	0.460466	1.07713	0.154204	7.76107	-5.72082	-4.59921
20	-30.5177	-78.7548	-14.5685	-79.6248	-21.7022	-69.5117	-87.8941		-9.6321	-2.96814	-10.1202	-4.13552	1.48332	0.836487	0.281269	16.7608	-2.25757	-5.02474
30	-23.92	-61.1833	-14.0932	-66.4203	-19.4111	-59.4501	-69.0269		-12.3417	-5.86515	-9.79366	-2.90092	1.03506	1.92118	-0.12425	23.9147	1.37746	-7.13323

## Sheet: 4D
CAV2-HA-SCN1A
activation
-80	0.0108	0.01215	0.090437	0.013675	0.076044	0.024626	0.022541
-70	0.013059	0.02245	0.048621	0.021889	0.073911	0.025451	0.012535
-60	0.012572	0.026099	0.110009	0.01617	0.096465	0.039679	0.01893
-50	0.007528	0.02025	0.158754	0.014521	0.082867	0.038893	0.035184
-40	0.046921	0.038442	0.839801	0.012388	0.200327	0.072414	0.165951
-30	0.766254	0.242481	0.937678	0.207008	0.4992	0.328731	0.621208
-20	0.952632	0.633456	0.809385	0.746224	0.828473	0.716604	0.893272
-10	0.982759	0.860094	0.741865	0.897886	0.917675	0.896456	0.96403
0	0.968786	0.957385	0.801341	1	0.809569	0.95332	0.969543
10	0.961002	1	0.838333	0.983587	0.813422	0.97098	0.972839
20	0.954781	0.973004	0.837991	0.95874	0.930864	0.922984	0.947631
30	1	0.960477	1	0.946921	1	1	1
inactivation
-140	1	0.973313		1	1	0.978192	1
-130	0.97643	0.997443	1	0.993388		0.968922	0.956458
-120	0.972588	0.937761	0.992807	0.973763	0.976221	1	0.895549
-110	0.927238	0.987375	0.98057	0.970664		0.980802	0.880702
-100	0.934409	0.965993	0.980576	0.885139	0.96616	0.876874	0.831847
-90	0.921463	0.994273	0.604388	0.812008	0.879615	0.872791	0.80285
-80	0.912322	1	0.251032	0.78704	0.827813	0.714357	0.672098
-70	0.827278	0.848359	0.098868	0.721046	0.613339	0.580467	0.399913
-60	0.591069	0.537766	0.004337	0.603181	0.302546	0.274631	0.152572
-50	0.184487	0.194245	-0.02513	0.292296	0.24438	0.29525	0.054025
-40	0.045899	0.113068	-0.03824	0.075968	0.185659	0.169879	0.060476
-30	0.052642		-0.01522	0.07944		0.138131	0.059885
-20	0.054903		0	0.064405		0.183473	0.070762
-10	0.040136		0	0.069472		0.110065	0.064958
0	0.057487		0	0.062471		0.114554	0.065511

## Sheet: 5B
DS: CAV-GFP	DS:CAV-SCN1A
0.051	0.03
0.05	0.008
0.016	0.009
0.029	0.021
0.093	0.031
0.053

## Sheet: 5D
DS: CAV-GFP	DS:CAV-SCN1A
0.04	0.021
0.052	0.007
0.019	0.007
0.046	0.016
0.053	0.037
0.076

## Sheet: 5F
Y maze							open field
WT:CAV-GFP	WT:CAV-SCN1A		DS:CAV-GFP	DS:CAV-SCN1A			WT:CAV-GFP	WT:CAV-SCN1A		DS:CAV-GFP	DS:CAV-SCN1A
49.38	61.29		46.94	62.3			72.15	59.87		74.92	66.53
51.9	52.54		52.94	61.22			66.64	36.48		76.12	101.54
54.9	48		49.12	61.54			61.75	66.55		78.68	95.55
66.67	52.78		47.69	53.19			72.23	46.06		67.54	51
58.89	54.29		57.69	47.54			53.63	67.41		47.8	73.59
61.67	61.76		70.18	47.17			62.99	53.21		69.1	62.24
56.18	61.76		67.24	44.78			74.94	43.98		43.38	89.24
57.43	54.74		45.45	50.88			42.5	31.54		79.13	55.57
66.67	62.5		58.14	60			42.6	48.41		77.42	80.02
	70.91		43.4	61.64			49.62	53.24		56.33	53.88
	64.29		48.53				70.11	44.37		100.64	59.66
	60.94						59.44	48.41		68.27	57.95
	51.09						65.34	77.94		67.17	60.49
							45.42

[truncated: 23 more sheets: 6B, 6E, 6G, 6I, 6K, 7C, 7D, 7E, 7F, 7G, 8D, 8E, 9B, 9D, 9E, 9H, 9I, S2S, S6A, S6B …]
